# Supplementary material for: Observing Picomolar Protein Unfolding Using Resonance Light Scattering
Source: Biomolecules. 2025 Nov 10;15(11):1579. doi: 10.3390/biom15111579 (PMC12650451; doi:10.3390/biom15111579)
Supplement: Supplementary file 1 [file biomolecules-15-01579-s001.zip]

Archive with 1 entries (1 files):
- biomolecules-3881533-supplementary.pdf
